# Supplementary material for: Assessing Student’s Achievement Gaps between Ethnic Groups in Brazil
Source: J Intell. 2019 Feb 20;7(1):7. doi: 10.3390/jintelligence7010007 (PMC6526449; doi:10.3390/jintelligence7010007)
Supplement: Supplementary file 1 [file jintelligence-07-00007-s001.zip]

Archive with 1 entries (1 files):
- jintelligence-397368-SI.pdf
